# Supplementary material for: Why plants make puzzle cells, and how their shape emerges
Source: eLife. 2018 Feb 27;7:e32794. doi: 10.7554/eLife.32794 (PMC5841943; doi:10.7554/eLife.32794)
Supplement: Figure 5—source data 2. [file elife-32794-fig5-data2.xlsx]

## Sheet: Sheet1
		no. of samples	mean average cell area [µm²]	SE	mean average LEC area [µm²]	SE
wt	1 DAG	10	469.014	23.6229	189.244	7.05995
	2 DAG	9	1442.53	65.4953	385.56	13.6412
	4 DAG	10	2569.33	128.658	650.897	28.9397
	6 DAG	7	3557.29	279.188	877.663	53.3675
spike1	1 DAG	6	437.132	21.6523	197.992	14.369
	2 DAG	7	824.223	96.8112	370.299	39.5758
	4 DAG	4	2543.95	387.843	940.949	130.607
	6 DAG	9	4896.33	471.166	1630.38	128.241
